# Supplementary material for: Acute Dietary Nitrate Supplementation and Exercise Performance in COPD: A Double-Blind, Placebo-Controlled, Randomised Controlled Pilot Study
Source: PLoS One. 2015 Dec 23;10(12):e0144504. doi: 10.1371/journal.pone.0144504 (PMC4689520; doi:10.1371/journal.pone.0144504)
Supplement: S1 Trial Dataset — (XLS) [file pone.0144504.s002.xls]

## Sheet: Isotime data 
Subject	Sex (1=F, 0=M)	Age (yr)	Height (cm)	Weight (kg)	BMI	Peak workload (W)	70% WR	Pred peak work (W)	Order first (1=PL, 2=BR)	sBP pre A	dBP pre A	sBP post A	dBP post A	∆sBP A	∆dBP A	MAP pre A	MAP post A	∆MAP A	Rest HR A	Rest VO2 A	Rest VO2 A2	Power/VO2 rest A	Rest VCO2 A	Rest VCO2 A3	Rest PO2 A	Rest PCO2 A	Rest H+ A	Rest SaO2 A	Rest SpO2 A	Rest RR A	Rest VT A	Rest VE A	Rest O2 pulse A (ml/beat)2	Relative rest O2 pulse A (per kg)2	Rest BORG A	Rest BORG legs A	VO2 unload A	VO2 unload A6	Isotime HR A- 8B	Endurance time A	Isotime VO2 A- 8B	Isotime VO2 A (ml/min/kg)	Power/VO2 isotime A	Power/VO2 L/min isotime A	VO2isotime/Power A	VO2/Power/VE A	Work efficiency A	Isotime VCO2 A	Isotime VCO2 A7
1	0	80	168.5	73.9	26.03	70	49	82	1	166	80	155	88	-11	8	108.667	110.333	1.66667	69	0.25	3.38295	14.4844	0.24	3.24763	10.34	5.26	36.8	95.5	96	12	1.13	10.76	3.62319	0.0490283	0	0	0.59	7.98376	122	17.12	1.41	19.0798	2.56816	34.7518	0.389384	0.698435	0.226451	1.34	18.1326
2	0	73	171	72.6	24.83	70	49	111	2	175	95	179	112	4	17	121.667	134.333	12.6667	103	0.36	4.95868	9.88167	0.34	4.6832	11.25	4.06	32.7	97.3	97	11	1.27	15.35	3.49515	0.0481425	0	0	0.54	7.43802	139	4.27	1.1	15.1515	3.234	44.5455	0.309215	0.56718	0.157418	1.12	15.427
3	0	55	166.5	62.9	22.69	80	56	137	1	128	87	148	93	20	6	100.667	111.333	10.6667	86	0.29	4.61049	12.1462	0.27	4.29253	8.96	6.75	40.7	94.7	91	17	0.644	11.16	3.37209	0.0536104	0	0.5	0.49	7.79014	134	7.03	1.36	21.6216	2.59	41.1765	0.3861	0.855733	0.246991	1.38	21.9396
4	0	70	178	66.8	21.08	40	28	110	2	135	72	111	64	-24	-8	93	79.6667	-13.3333	86	0.28	4.19162	6.68	0.23	3.44311	9.01	4.86	29.8	95.2	93	16	0.74	10.85	3.25581	0.0487397	0.5	0	0.68	10.1796	107	7.12	1.02	15.2695	1.83373	27.451	0.545338	0.997496	0.181779	0.98	14.6707
5	1	62	159	71.5	31.74	80	56	83	2	115	59	95	54	-20	-5	77.6667	67.6667	-10	75	0.22	3.07692	18.2	0.18	2.51748	11.04	4.95	35.6	97.4	97	21	0.38	7.05	2.93333	0.0410256	0	0	0.55	7.69231	114	6.73	1.27	17.7622	3.15276	44.0945	0.317183	0.518012	0.17982	1.24	17.3427
6	0	68	169	74.9	26.22	25	17.5	129	2	143	91	142	79	-1	-12	108.333	100	-8.33333	89	0.29	3.87183	4.51983	0.29	3.87183	10.51	5.28	37.2	97.3	98	21	0.928	15.83	3.25843	0.0435037	0	0	0.58	7.74366	105	2.15	0.68	9.07877	1.92757	25.7353	0.518787	1.40583	0.0762922	0.67	8.94526
7	1	72	154.5	80.3	33.64	60	42	70	1	144	73	145	85	1	12	96.6667	105	8.33333	66	0.33	4.10959	10.22	0.31	3.86052	13.14	4.69	33.7	97.9	98	16	0.786	10.94	5	0.0622665	0	0	1.03	12.8269	104	6.57	1.22	15.193	2.76443	34.4262	0.361739	0.764411	0.0563364	1.28	15.9402
8	0	80	170.5	57.3	19.71	80	56	71	2	136	69	136	72	0	3	91.3333	93.3333	2	89	0.24	4.18848	13.37	0.21	3.66492	11.42	4.48	32.6	97.4	95	18	0.668	10.58	2.69663	0.0470616	0	0	0.61	10.6457	135	3.78	1.32	23.0366	2.43091	42.4242	0.411369	0.421295	0.221267	1.43	24.9564
9	0	63	171.5	60.5	20.57	100	70	114	2	138	79	110	68	-28	-11	98.6667	82	-16.6667	71	0.28	4.6281	15.125	0.26	4.29752	9.88	4.56	35.9	95.5	98	13	1.049	12.82	3.94366	0.0651845	3	0	0.66	10.9091	114	4.23	1.24	20.4959	3.41532	56.4516	0.292798	0.288459	0.136954	1.3	21.4876
10	1	67	156.5	46.8	19.1	70	49	59	1	145	91	133	84	-12	-7	109	100.333	-8.66667	96	0.25	5.34188	9.1728	0.24	5.12821	9.19	3.05	27.6	95.3	92	24	0.579	14.66	2.60417	0.0556446	3	0	0.44	9.40171	138	4.23	0.9	19.2308	2.548	54.4444	0.392465	0.453403	0.200593	0.89	19.0171
11	0	83	156	63.6	26.13	70	49	76	1	140	68	142	80	2	12	92	100.667	8.66667	94	0.43	6.76101	7.24744	0.38	5.97484	11.62	4.72	35.5	97	97	25	0.682	16.97	4.57447	0.0719256	3	0	0.6	9.43396	133	1.37	0.73	11.478	4.26904	67.1233	0.234245	0.358555	0.0417148	0.8	12.5786
12	0	58	181.5	77.4	23.48	30	21	165	2	128	85	125	80	-3	-5	99.3333	95	-4.33333	86	0.38	4.90956	4.27737	0.33	4.26357	9.56	5.15	35.7	95.7	97	17	0.915	15.4	4.4186	0.0570879	0	0	0.65	8.39793	99	1.62	0.74	9.56072	2.19649	28.3784	0.455273	1.57033	0.055371	0.59	7.62274
13	0	66	177	77.2	24.64	120	84	138	1	160	92	148	92	-12	0	114.667	110.667	-4	81	0.51	6.60622	12.7153	0.53	6.86528	11.59	3.73	36	97.4	95	11	2.358	23.62	6.2963	0.0815582	0	0	0.82	10.6218	128	7.33	1.87	24.2228	3.46781	44.9198	0.288367	0.308379	0.161917	1.81	23.4456
14	1	64	162	102.2	38.94	70	49	73	1	147	102	144	103	-3	1	117	116.667	-0.333333	90	0.17	1.66341	29.4576	0.15	1.46771	11.38	4.48	34.1	97.8	96	15	0.622	6.33	1.88889	0.0184823	0	2	0.7	6.84932	141	6.4	1.37	13.4051	3.65533	35.7664	0.273573	0.620488	0.133791	1.41	13.7965
15	1	72	169	42.8	14.99	65	45.5	50	2	114	75	113	65	-1	-10	88	81	-7	99	0.25	5.84112	7.7896	0.25	5.84112	12.04	4.32	33	98	97	18	0.619	10.81	2.52525	0.0590012	0	0	0.5	11.6822	135	5.25	0.92	21.4953	2.11674	49.4565	0.472425	0.458602	0.215672	1.09	25.4673
16	0	63	173	71.5	23.89	30	21	144	1	143	90	124	79	-19	-11	107.667	94	-13.6667	90	0.39	5.45455	3.85	0.38	5.31469	9.96	5.52	34.7	95.6	94	10	1.073	12.5	4.33333	0.0606061	0.5	0	0.53	7.41259	119	1.68	0.69	9.65035	2.17609	30.4348	0.45954	1.36734	0.10656	0.65	9.09091
17	0	59	161.5	52.2	20.01	110	77	122	2	134	77	128	75	-6	-2	96	92.6667	-3.33333	71	0.22	4.21456	18.27	0.22	4.21456	11.95	4.79	38.3	97.6	99	11	0.999	9.38	3.09859	0.05936	0	0	0.57	10.9195	132	22.52	1.65	31.6092	2.436	46.6667	0.410509	0.407155	0.268697	1.49	28.5441
18	0	67	183	83.5	24.93	155	108.5	150	1	160	91	155	90	-5	-1	114	111.667	-2.33333	90	0.39	4.67066	23.2301	0.38	4.5509	13.75	4.46	33.3	98.5	94	15	1.089	15.31	4.33333	0.0518962	2	0	0.75	8.98204	155	14.43	2.1	25.1497	4.31417	51.6667	0.231794	0.253302	0.149011	1.95	23.3533
19	0	67	173	87.7	29.3	65	45.5	159	1	142	75	128	69	-14	-6	97.3333	88.6667	-8.66667	81	0.34	3.87685	11.7363	0.32	3.6488	8.4	5.2	38.1	92.2	91	18	0.963	16.1	4.19753	0.0478624	0	0	0.61	6.95553	115	12	1.11	12.6568	3.59491	40.991	0.278171	0.586151	0.125302	1.14	12.9989
20	0	63	182	99.4	30.01	60	42	196	2	140	81	124	74	-16	-7	100.667	90.6667	-10	100	0.4	4.02414	10.437	0.34	3.42052	9.71	4.85	38.1	95	94	22	0.595	15.77	4	0.0402414	0	1	0.76	7.64588	116	21.45	1.25	12.5755	3.33984	33.6	0.299416	0.681674	0.117371	1.17	11.7706
21	0	69	182	94.4	28.5	60	42	176	2	162	83	151	79	-11	-4	109.333	103	-6.33333	68	0.35	3.70763	11.328	0.35	3.70763	8.79	4.84	38.1	94.6	96	13	1.531	16.45	5.14706	0.0545239	0.5	1	0.65	6.88559	84	4.88	1.19	12.6059	3.33176	35.2941	0.300141	0.639723	0.136199	1.23	13.0297
[truncated: 70 more columns]

## Sheet: Baseline data
Subject ID	Sex (1=F, 0=M)	Age (yr)	Ethnicity	Height (cm)	Weight (kg)	BMI	No. exac	No. Abx	No. steroids	Total pred (mg)	Current smoker (0=N, 1=Y)	Smoking PYH	MRC	CAT	SGRQc symptoms	SGRQc activity	SGRQc impacts	SGRQc total	sBP	dBP	FFM corr	FFMI corr	Imped 5kHz	Imped 50kHz	Imped 100kHz	Imped 200 kHz	Resistance 50 kHz	Reactance 50Hz	Phase Angle	Illness marker	QMVC	% pred QMVC	PA level	Steps	FEV1 (L)	FEV1 (%)	GOLD	FVC (L)	FVC (%)	TLCOc act	TLCO (%)	KCOc act	KCO (%)	TLC (L)	TLC (%)	RV (L)	RV (%)	FRC (L)	FRC (%)
001-GJE	0	80	White British	168.5	73.9	26.03	0	0	0	0	0	47	1	7	15.31	15.38	9.95	12.57	164	81	57.1	20.1	496	484	463	447	484	17.2	2	0.901	42.09	100.51	1.43	6397	1.32	54.3	II	3.01	91.6	3.68	49.7	0.74	63.9	6.45	101.1	3.22	117.5	3.87	108.4
002-OPB	0	73	White Other	171	72.6	24.83	0	0	0	0	0	66	2	10	64.34	46.01	4.63	27.89	166	89	50.6	17.3	576	508	481	459	505	51.7	5.8	0.797	35.14	81.61	1.48	4433	1.03	37.3	III	3.86	106	3.37	41.1	0.63	50.1	7.3	110.3	3.51	133.6	4.64	129.5
003-SCH	0	55	White British	166.5	62.9	22.69	3	3	2	420	0	39	2	28	71.94	68.98	46.97	58.14	142	91	47.9	17.3	567	499	470	446	496	55	6.3	0.787	33.6	71.04	1.49	3996	0.65	21	IV	2.65	68.8	4.04	45.4	0.93	62.3	8.15	130.1	5.38	248.1	6.34	191.4
004-AGP	0	70	White British	178	66.8	21.08	3	3	3	945	0	55	3	18	60.84	37.14	13.64	29.2	130	80	47	14.8	666	607	582	562	605	46.6	4.4	0.844	36	86.22	1.81	4473	0.96	30.6	III	3.2	78.3	3.32	36.3	0.83	64.1	8.53	119.5	5.15	195.1	5.95	160.5
005-EMK	1	62	White Irish	159	71.5	31.74	2	2	2	420	0	10	1	25	74.2	46	31.69	43.6	104	62	41.7	16.5	651	579	549	525	576	57.2	5.7	0.806	23.86	61.68	1.84	17347	1.49	69.8	II	2.2	86.4	5.14	71.1	1.44	88.1	5.15	109.5	2.81	150.2	3.24	123.6
007-DTC	0	68	White British	169	74.9	26.22	0	0	0	0	0	38	3	8	11.6	83.6	31.75	44.1	124	82	49.9	17.5	590	522	498	477	520	49.8	5.5	0.808	41.21	92.85	1.23	1104	0.76	26.6	IV	2.9	78.7	2.42	29	0.69	52.5	8.35	128.4	5.59	224.2	6.68	190.8
008-MCL	1	72	White British	154.5	80.3	33.64	0	0	0	0	0	14	1	14	51.52	36.99	21.72	31.68	150	78	45	18.9	560	502	479	466	500	46.5	5.3	0.821	44.55	115.4	1.57	6435	1.17	68	II	2.05	97.6	4.34	67.8	1.38	87.9	4.86	109.5	2.65	135.4	2.98	117.1
009-DJS	0	80	White British	170.5	57.3	19.71	0	0	0	0	0	62	2	9	47.42	22.09	26.75	28.98	141	74	41.6	14.3	713	645	619	594	643	52.6	4.7	0.833	26.37	74.89	1.36	4649	1.88	75.4	II	3.75	111.5	4.25	56.2	0.78	67.5	6.97	107.4	3.1	112.6	4.66	129.3
010-NMW	0	63	White British	171.5	60.5	20.57	0	0	0	0	0	6	2	7	51.77	30.23	18.64	28.06	120	74	45	15.3	653	580	551	528	577	56.2	5.6	0.809	39.16	92.85	1.75	10657	1.74	56.8	II	4.47	114.5	4.27	48.1	0.76	55.2	7.84	118.5	3.38	140.8	5.26	150.9
011-JPF	1	67	White British	156.5	46.8	19.1	0	0	0	0	0	0	2	11	34.51	44.87	8.56	24.29	127	84	33.6	13.7	728	671	644	620	669	49.5	4.2	0.852	28.22	88.04	NA	NA	1.16	60.9	II	2.41	105	3.15	46.5	0.97	60.7	5.39	118.8	2.83	148.7	3.38	131.3
012-RPB	0	83	White British	156	63.6	26.13	0	0	0	0	0	6	1	5	27.8	15.38	9.76	14.68	127	65	46.5	19.1	512	462	441	424	460	39.6	4.9	0.828	34.19	85.86	1.65	10082	1.41	70.3	II	2.55	93	6.28	99.2	1.42	125	5.54	97.1	2.71	101.5	3.64	107.4
013-JAL	0	58	White British	181.5	77.4	23.48	2	2	2	735	0	28	4	22	59.77	100	33.98	58.81	129	78	54.6	16.7	580	518	492	469	516	51.3	5.7	0.809	57.25	117.55	1.31	1958	0.7	19.3	IV	3.77	81.3	4.1	39.5	0.73	50.5	10.77	144.3	6.85	282	8.86	240.1
015-D-D	0	66	White British	177	77.2	24.64	3	2	0	0	0	68	2	22	53.25	44.77	28.22	37.72	149	85	53.6	17.1	572	509	484	465	507	49	5.5	0.813	49.07	105.99	1.79	13669	2.35	73.9	II	5.13	124.7	6.07	65.9	0.86	64.7	8.16	115.5	3.09	120.7	5.25	143.7
017-E-P	1	64	White other	162	102.2	38.94	0	0	0	0	0	39	3	16	39.4	59.34	18.28	34.62	130	79	49.2	18.8	605	547	521	501	545	48.1	5	0.828	23.67	55.39	1.21	5041	1.64	74	II	2.67	101.1	5.11	68.9	1.25	77	5.02	101.8	1.9	96.7	2.29	84.6
018-EAS	1	72	White British	169	42.8	14.99	1	1	1	180	1	84	2	12	66.05	52.16	18.12	37.05	119	79	36.2	12.7	759	660	603	540	652	102.6	9	0.711	28.74	94.4	NA	NA	1.29	55.4	II	2.84	102.3	2.53	33	0.58	37.2	6.49	119.3	3.63	162.8	4.58	158.7
019-MJW	0	63	White British	173	71.5	23.89	2	2	0	0	0	6	4	10	31.17	83.6	9.28	35.97	123	79	43.4	14.5	765	704	681	664	702	43.2	3.5	0.868	17.84	43.66	1.38	799	0.6	19.3	IV	3.42	85.8	3.55	39.3	0.61	44.1	9.67	143.4	6.11	252.1	7.44	211.2
020-S-K	0	59	Iranian	161.5	52.2	20.01	1	1	0	0	1	12	2	13	39.67	59.34	23.4	37.31	112	79	41.3	15.8	638	558	522	496	554	65.7	6.8	0.777	35.28	83.29	1.52	9117	1.58	57.5	II	4.17	121.6	5.82	72.6	0.89	62.4	8.49	145.8	4.23	193.6	5.71	177.2
021-DSG	0	67	White other	183	83.5	24.93	1	0	0	0	0	29	2	7	42.51	22.67	7.21	18.2	135	78	53.7	16	630	567	541	520	565	50.2	5.1	0.825	52.21	115.6	1.4	8451	2.92	84.9	I	4.93	110.7	9.24	93.5	1.4	105.4	8.23	109.1	3.31	125.2	4.06	107.1
022-ATH	0	67	Mixed race	173	87.7	29.3	0	0	0	0	0	65	4	20	67.03	75.32	44.98	58.19	157	82	58.4	19.5	518	446	422	402	444	50.3	6.5	0.776	42.67	85.58	NA	NA	0.67	22.3	IV	2.55	65.7	4.5	51.3	0.69	51.6	8.78	130.2	4.55	181.3	5.86	164.7
023-GGM	0	63	White British	182	99.4	30.01	7	7	0	0	0	95	2	19	89.05	53.38	14.36	39.55	159	80	69	20.8	464	393	369	349	390	49.1	7.2	0.752	50.65	88.98	1.31	4771	1.33	37.8	III	4.01	89.1	4.88	48.7	0.88	63.5	8.58	115	4.29	168.8	5.66	151.5
024-DFA	0	69	White British	182	94.4	28.5	1	1	1	210	0	77	3	10	55.07	67.63	22.77	42.25	170	86	60.9	17.3	495	527	502	484	525	51.9	5.6	0.978	51.19	103.18			1.3	36.7	III	4.39	94.6	3.38	33.2	0.66	50.9	10.07	128.1	5.86	213.9	7	179.3
[truncated: 120 more columns]
